# Supplementary material for: Genome-wide association study of plant color in Sorghum bicolor
Source: Front Plant Sci. 2024 Apr 10;15:1320844. doi: 10.3389/fpls.2024.1320844 (PMC11039782; doi:10.3389/fpls.2024.1320844)
Supplement: Supplementary file 1 [file DataSheet_1.zip]

Archive with 2 entries (2 files):
- Tables S1 S2.XLSX
- Tables S3-S8.XLSX
