# Supplementary material for: Genome-wide association study of plant color in Sorghum bicolor
Source: Front Plant Sci. 2024 Apr 10;15:1320844. doi: 10.3389/fpls.2024.1320844 (PMC11039782; doi:10.3389/fpls.2024.1320844)
Supplement: Supplementary file 1 [file DataSheet_1.zip › Tables S1 S2.XLSX]

## Sheet: Table S1
Table S1. Plant color evaluated in Hainan (2022_HN and 2021_HN) and Fengyang, Anhui (2022_FY).
Accessions	Source country	Race	2022_HN	2022_FY	2021_HN
IS473	USA	Guinea-Kafir	1	1	1
IS602	USA	Bicolor	3	3	3
IS603	USA	Bicolor	3	3	3
IS608	USA	Bicolor	3	3	3
IS995	USA	Caudatum-Bicolor	3	3	3
IS1004	India	Durra	3	3	3
IS1041	India	Durra	2	2	2
IS1212	China	Kafir-Bicolor	3	2	2
IS1219	China	Guinea-Bicolor	2	2	2
IS1233	China	Bicolor	2	2	2
IS2205	India	NA	3	2	3
IS2379	South Africa	Caudatum	3	2	3
IS2382	South Africa	Caudatum	2	3	2
IS2389	South Africa	Kafir	3	3	3
IS2397	South Africa	Kafir	3	3	3
IS2413	Iran	Bicolor	2	2	2
IS2426	Afghanistan	Caudatum-Bicolor	3	2	3
IS2864	South Africa	Caudatum	3	3	3
IS2872	Egypt	Caudatum-Bicolor	3	2	2
IS2902	Nigeria	Caudatum-Bicolor	3	3	3
IS3121	Kenya	NA	2	2	2
IS3158	South Africa	Kafir	3	3	3
IS3971	India	Durra	3	3	3
IS4060	India	Durra-Bicolor	3	3	3
IS4092	India	Caudatum	3	3	3
IS4360	India	Durra	2	2	2
IS4372	India	Guinea-Durra	2	2	2
IS4515	India	Durra	1	1	1
IS4581	India	Durra	3	2	3
IS4613	India	Durra	2	3	2
IS4631	India	Durra	3	3	3
IS4698	India	Durra	3	2	3
IS4951	India	Guinea	3	2	3
IS5094	India	Durra	3	3	3
IS5295	India	Guinea	3	3	3
IS5301	India	Guinea-Caudatum	3	3	3
IS5386	India	Durra	2	2	2
IS5667	India	Durra	2	2	2
IS5919	India	Durra	3	3	3
IS6351	India	Durra	3	3	3
IS6354	India	Durra	3	3	3
IS6421	India	Durra	3	3	3
IS7131	Uganda	Durra-Caudatum	3	3	3
IS7250	Nigeria	Guinea	3	3	3
IS7305	Nigeria	Caudatum	3	2	3
IS7310	Nigeria	Guinea	2	2	2
IS7679	Nigeria	Guinea	2	2	2
IS7957	Nigeria	Guinea-Bicolor	3	3	3
IS7987	Nigeria	Guinea	3	3	3
IS8012	Japan	Bicolor	3	3	3
IS8348	Pakistan	Durra	3	3	3
IS8774	South Africa	Kafir-Durra	3	3	3
IS8777	Uganda	Caudatum-Bicolor	3	2	3
IS8916	Uganda	Guinea-Caudatum	3	3	3
IS9108	Kenya	Caudatum	3	3	3
IS9113	Kenya	Caudatum	3	2	3
IS9177	Kenya	Caudatum	2	3	2
IS9745	Sudan	caudatum	3	2	3
IS10302	Thailand	Caudatum	1	1	1
IS10757	Chad	Caudatum	3	3	3
IS10969	USA	Guinea-Caudatum	3	3	3
IS11026	Ethiopia	Durra	1	1	1
IS11473	Ethiopia	Caudatum	3	3	3
IS11619	Ethiopia	Durra-Bicolor	2	3	2
IS11919	Ethiopia	Durra-Bicolor	3	2	3
IS12302	Zimbabwe	Caudatum	3	3	3
IS12447	Sudan	Durra-Caudatum	3	3	3
IS12697	Australia	Bicolor	3	2	3
IS12706	USA	Caudatum-Bicolor	3	3	3
IS12735	Republic of Yemen	NA	3	3	3
IS12804	Turkey	Bicolor	3	3	3
IS12883	India	Durra	2	3	2
IS12937	Ethiopia	Kafir	2	2	2
IS12945	Nicaragua	Kafir	2	3	2
IS12965	Cuba	Caudatum	3	3	3
IS13294	Venezuela	Caudatum-Bicolor	3	3	3
IS13549	Mexico	Caudatum-Bicolor	2	3	2
IS13782	South Africa	Kafir-Durra	3	3	3
IS13893	South Africa	Kafir-Caudatum	2	2	2
IS13919	South Africa	Kafir-Caudatum	2	3	2
IS13971	South Africa	Caudatum	2	3	2
IS14010	South Africa	Caudatum-Bicolor	3	3	3
IS14090	Argentina	Caudatum	3	3	3
IS14290	Botswana	Kafir-Durra	3	2	3
IS14779	Cameroon	Caudatum	2	2	2
IS15170	Cameroon	Caudatum	2	2	2
IS15466	Cameroon	Caudatum	3	3	3
IS15478	Cameroon	Guinea-Caudatum	3	3	3
IS15744	Cameroon	Durra-Caudatum	3	3	3
IS15931	Cameroon	Guinea	3	3	3
IS15945	Cameroon	Guinea-Caudatun	3	3	3
IS16151	Cameroon	Caudatum-Bicolor	2	3	2
IS16382	Cameroon	Guinea	2	2	2
IS16528	Cameroon	Guinea	3	3	3
IS17941	India	Caudatum	3	2	3
IS17980	India	Durra	3	3	3
IS18039	India	Durra-Bicolor	3	3	3
IS18758	Ethiopia	NA	1	1	1
IS19153	Sudan	Guinea-Caudatum	1	1	1
IS19262	Sudan	Guinea-Caudatum	3	3	3
IS19389	Bangladesh	Caudatum	3	3	3
IS19445	Botswana	Kafir	3	3	3
IS19450	Botswana	Guinea-Kafir	3	3	3
IS19676	Zimbabwe	Kafir	3	3	3
IS19859	India	Durra	2	3	2
IS19975	Senegal	Guinea	3	3	3
IS20195	Niger	Bicolor	3	3	3
IS20298	Niger	Caudatum-Bicolor	3	3	3
IS20625	USA	Durra-Caudatum	2	2	2
IS20632	USA	Caudatum	3	3	3
IS20679	USA	Guinea-Caudatum	3	3	3
IS20697	USA	Caudatum	3	3	3
IS20713	USA	Guinea-Caudatum	3	3	3
IS20727	USA	Bicolor	3	3	3
IS20740	USA	Bicolor	1	1	1
IS20743	USA	Bicolor	2	2	2
IS20816	USA	Bicolor	3	3	3
IS20956	Indonesia	Durra-Caudatum	1	1	1
IS21083	Kenya	Caudatum	3	3	3
IS21512	Malawi	Guinea	3	2	3
IS21645	Malawi	Guinea	3	3	3
IS21863	Syrian Arab Repubilic	Bicolor	3	3	3
IS22239	Botswana	Kafir	3	3	3
IS22294	Botswana	Kafir	2	2	2
IS22609	Sri Lanka	Caudatum	3	3	3
IS22616	MYA(Myanmar)	Bicolor	3	3	3
IS22720	Somalia	Durra	3	3	3
IS22799	Somalia	Durra	3	3	3
IS22986	Sudan	Caudatum	3	3	3
IS23216	Zambia	Caudatum-Bicolor	3	3	3
IS23514	Ethiopia	Caudatum	3	3	3
IS23521	Ethiopia	Guinea-Caudatum	1	1	1
IS23579	Ethiopia	Guinea-Caudatum	2	3	2
IS23586	Ethiopia	Guinea-Caudatum	3	3	3
IS23590	Ethiopia	Guinea-Caudatum	2	2	2
IS23644	Gambia	Guinea	2	2	2
IS23684	Mozambique	Guinea	1	1	1
IS23891	Republic of Yemen	Durra	3	3	3
IS23992	Republic of Yemen	Caudatum	3	3	3
IS24139	Tanzania	Guinea	3	2	3
IS24175	Tanzania	Guinea	3	3	3
IS24218	Tanzania	Guinea	3	3	3
IS24348	India	Caudatum	3	3	3
IS24453	South Africa	Caudatum-Bicolor	3	3	3
IS24462	South Africa	Caudatum-Bicolor	3	3	3
IS24463	South Africa	Kafir	3	3	3
IS24492	South Africa	Kafir	2	3	2
IS24503	South Africa	Bicolor	3	NA	3
IS24939	Zambia	Bicolor	2	3	3
IS24953	Zambia	Guinea-Caudatum	2	3	2
IS25089	Ghana	Guinea	2	2	2
IS25249	Ethiopia	Durra-Biolor	2	3	2
IS25301	Ethiopia	Durra-biolor	2	3	2
IS25548	Rwanda	Caudatum	2	NA	2
IS25732	Mali	Durra	3	2	3
IS25836	Mali	Durra	3	3	3
IS25910	Mali	Guinea	3	3	3
IS26025	Mali	Guinea	3	3	3
IS26046	Mali	Guinea	3	3	3
IS26222	Togo	Guinea-Caudatum	3	3	3
IS26484	Benin	Guinea	3	2	3
IS26617	Madagascar	Caudatum-Bicolor	3	3	3
IS26694	South Africa	Caudatum	3	3	3
IS26701	South Africa	Caudatum-Bicolor	3	2	2
IS26737	South Africa	Kafir	3	3	3
IS26749	South Africa	Kafir	3	2	3
IS27034	Sudan	Durra	2	2	2
IS27557	Burkina Faso	Guinea	3	3	3
IS27697	Sierra Leone	Guinea	3	3	3
IS27786	Morocco	Durra-Bicolor	3	3	3
IS27887	South Africa	Caudatum-Bicolor	3	2	3
IS27912	South Africa	Kafir-Caudatum	3	3	3
IS28141	Republic of Yemen	Durra-Caudatum	3	3	3
IS28313	Republic of Yemen	Durra-Caudatum	3	3	3
IS28389	Republic of Yemen	Durra-Caudatum	3	3	3
IS28449	Republic of Yemen	Guinea-Caudatum	2	2	2
IS28451	Republic of Yemen	Guinea-Caudatum	3	3	3
IS28614	Republic of Yemen	Durra-Caudatum	2	2	2
IS28747	Republic of Yemen	Durra-Caudatum	3	3	3
IS28849	Republic of Yemen	Durra-Caudatum	3	3	3
IS29091	Republic of Yemen	Durra-Caudatum	3	NA	3
IS29100	Republic of Yemen	Durra-Caudatum	3	NA	3
IS29187	Swaziland	Guinea-Caudatum	3	3	3
IS29233	Swaziland	Kafir	3	2	3
IS29239	Swaziland	Kafir	3	3	3
IS29241	Swaziland	Kafir-Caudatum	3	3	3
IS29269	Swaziland	Guinea-Caudatum	3	3	3
IS29304	Swaziland	Guinea-Kafir	3	3	3
IS29314	Swaziland	Durra-Caudatum	2	2	2
IS29326	Swaziland	Caudatum-Bicolor	3	3	3
IS29335	Swaziland	Caudatum	3	3	3
IS29358	Lesotho	Kafir	3	3	3
IS29392	Lesotho	Kafir	3	3	3
IS29441	Lesotho	Kafir-Caudatum	3	3	3
IS29468	Lesotho	Guinea-Caudatum	3	3	3
IS29519	Lesotho	Kafir-Caudatum	3	3	3
IS29565	Lesotho	Guinea-Caudatum	3	3	3
IS29568	Lesotho	Kafir-Caudatum	3	3	3
IS29582	Lesotho	Kafir	3	3	3
IS29606	South Africa	Kafir	2	2	2
IS29627	South Africa	Durra-Caudatum	3	3	3
IS29654	China	Kafir-Bicolor	2	3	2
IS29689	Zimbabwe	Kafir	3	2	3
IS29714	Zimbabwe	Kafir-Durra	3	3	3
IS29733	Zimbabwe	Guinea-Durra	3	2	2
IS29772	Zimbabwe	Guinea-Caudatum	3	3	3
IS29914	Zimbabwe	Caudatum	3	2	3
IS29950	Zimbabwe	Guinea-Caudatum	2	2	2
IS30079	Zimbabwe	Durra-Caudatum	3	3	3
IS30092	Zimbabwe	DurraCcaudatum	3	3	3
IS30231	Zimbabwe	Kafir	3	3	3
IS30383	China	Caudatum-Bicolor	3	2	2
IS30400	China	Caudatum-Bicolor	3	3	3
IS30417	China	Caudatum-Bicolor	3	3	3
IS30443	China	Caudatum-Bicolor	2	2	2
IS30450	China	Caudatum-Bicolor	3	3	3
IS30451	China	Caudatum-Bicolor	3	3	3
IS30466	China	Caudatum-Bicolor	3	3	3
IS30507	Repulic of Korea	Caudatum-Bicolor	2	2	2
IS30508	Repulic of Korea	Caudatum-Bicolor	2	2	2
IS30533	Repulic of Korea	Caudatum-Bicolor	2	2	2
IS30536	Repulic of Korea	Caudatum-Bicolor	3	2	2
IS30562	Repulic of Korea	Bicolor	2	2	2
IS30572	Cameroon	Guinea-Caudatum	3	3	3
IS30838	Cameroon	Guinea	3	3	3
IS31043	Uganda	Caudatum	3	3	3
IS31186	Uganda	Guinea-Caudatum	3	3	3
IS31557	Burundi	Caudatum	3	3	3
IS31651	Zaire	Caudatum	3	3	3
IS31681	Algeria	Bicolor	3	3	3
IS31706	Republic of Yemen	Durra	3	3	3
IS31714	Republic of Yemen	Durra-Caudatum	3	3	3
IS32349	India	Guinea	3	2	2
IS32439	India	Guinea	3	3	3
IS32787	Somalia	Durra	2	3	2
IS33023	Tanzania	Guinea	2	3	2
IS33844	India	NA	2	NA	2

## Sheet: Table S2
Table S2. Expression of genes closest to the linked SNP markers*.
Tissue/organ expression (FPKM)	Sobic.001G325000		Sobic.001G324900	Sobic.002G416400	Sobic.004G200700	Sobic.005G165632	Sobic.005G165700	Sobic.005G165800	Sobic.005G167600	Sobic.006G149700	Sobic.009G031700	Sobic.009G101700
DDYM.elongating internode.S1	0		11.753	11.182	0	0	0.039	0.745	0	0.644	0.681	74.499
DDYM.elongating internode.S10	0		5.233	1.265	0	0	0.058	1.009	0	3.466	0.019	32.343
DDYM.elongating internode.S11	0		4.664	1.568	0	0	0.057	0.393	0	3.605	0.009	28.19
DDYM.elongating internode.S2	0		6.28	4.694	0	0	0.055	0.283	0	2.333	0.018	42.536
DDYM.elongating internode.S3	0		7.021	10.756	0	0	0.095	0.59	0	1.68	0	47.562
DDYM.elongating internode.S6	0		5.072	2.284	0	0	0.02	0.352	0	3.149	0	31.38
DDYM.elongating internode.S7	0		4.599	4.577	0	0	0.066	0.344	0	2.596	0	30.564
Della.internode.T1	0.02		8.531	7.749	0	0	0	0.478	0	0.974	0	108.592
Della.internode.T10	0.036		9.767	0.028	0	0	0	3.065	0	0.376	0	14.853
Della.internode.T11	0.059		8.904	0	0	0	0	3.663	0	2.637	0	17.757
Della.internode.T2	0.009		8.347	28.01	0	0	0	0.479	0	0.277	0	92.275
Della.internode.T3	0		6.766	7.774	0	0	0	0.322	0	0.231	0	76.023
Della.internode.T4	0.162		8.779	0.198	0	0	0	0.531	0	2.062	0	14.921
Della.internode.T5	0.07		9.542	0.339	0	0	0	0.997	0	0.981	0	17.259
Della.internode.T6	0.122		7.861	0.202	0	0	0	0.28	0	0.289	0	18.396
Della.internode.T7	0.028		9.5	0	0	0	0.006	0.6	0	0.417	0	11.692
Della.internode.T8	0.005		9.976	0.135	0	0	0	1.042	0	0.55	0.003	20.276
Della.internode.T9	0		8.848	0.116	0	0	0	2.646	0	0.76	0	18.732
growing internode upper.floral initiation	0		15.729	15.418	0	0	0.011	0.428	0	0.918	0	42.425
growing internode.floral initiation	0		11.989	6.622	0	0	0.012	0.192	0	2.553	0.008	31.343
internode mature.floral initiation	0.046		9.719	2.513	0	0	0	0.314	0	0.69	0	58.839
Keller.growing internode.T1	0		4.709	13.759	0	0	0	0.095	0	0.589	0	49.114
Keller.growing internode.T2	0		4.639	11.17	0	0	0.004	0.07	0	1.665	0	38.878
Keller.growing internode.T3	0		4.98	11.012	0	0	0	0.125	0	1.108	0	52.149
Keller.growing internode.T4	0.007		5.798	13.432	0	0	0	0.101	0	0.446	0	108.641
Keller.growing internode.T5	0		6.003	26.045	0	0	0	0.128	0	0.609	0	101.955
Keller.growing internode.T6	0.02		4.922	7.536	0	0	0	0.046	0	1.292	0	62.848
Keller.growing internode.T7	0		5.483	12.877	0	0	0	0.06	0	1.242	0	57.351
Keller.growing internode.T8	0		4.93	12.384	0	0	0	0.092	0	0.837	0	52.423
Keller.growing internode.T9	0.009		5.289	16.935	0	0	0	0.11	0	1.209	0	42.803
leaf blade.juvenile	0		6.969	0	0	0	0	0.671	0	4.37	0	4.399
leaf flag 1 internode.anthesis	0.019		11.631	0.32	0	0	0	4.909	0	1.42	0	14.21
leaf flag 1 internode.grain maturity	0		14.446	0.46	0	0	0.015	9.689	0	2.075	0	22.343
leaf lower growing.anthesis	0		53.469	0	0	0	0	0.629	0	0.092	1.21	7.184
leaf lower growing.floral initiation	0		14.333	0.028	0	0	0	0.215	0	0.842	0	4.851
leaf lower growing.grain maturity	0		43.328	0	0	0	0	2.781	0	0.559	0.076	19.887
leaf lower whorl.vegetative	0		5.226	5.467	0	0	0.242	0.052	0	1.007	0	47.673
leaf lower.juvenile	0		4.344	0.271	0	0	0	0.063	0	2.231	0	7.59
leaf middle whorl.vegetative	0.008		4.453	0	0	0	0	0.065	0	1.017	0	9.041
leaf sheath growing.anthesis	0		10.206	0.053	0	0	0	3.265	0	0.432	0.073	13.062
leaf sheath growing.floral initiation	0		6.596	26.504	0	0	0	0.349	0	10.838	0	15.854
leaf sheath growing.grain maturity	0.008		13.278	0	0	0.025	0	8.163	0	0.844	0.01	16.549
leaf upper growing.anthesis	0		42.642	0	0	0	0.007	0.535	0	0.05	1.011	13.231
leaf upper growing.floral initiation	0		7.103	0	0	0	0	0.367	0	1.233	0	7.77
leaf upper whorl.vegetative	0		5.415	0.042	0	0	0	0.008	0	0.858	0	2.687
leaf upper.juvenile	0		4.146	0.017	0	0.018	0	0.07	0	1.231	0	2.183
panicle lower.anthesis	0.02		37.145	0.44	0	15.148	0.013	11.605	0	0.541	1.541	26.677
panicle upper.anthesis	0.031		26.525	0.117	0	0	0.044	14.563	0	0.546	3.448	55.181
panicle.floral initiation	0.061		14.721	15.529	0.258	0	0	5.177	0	1.951	0	71.186
peduncle.floral initiation	0.015		15.85	14.829	0	0	0.142	0.725	0	2.159	0.015	93.091
root bottom.anthesis	0.417		11.979	0.424	0	0	0.042	0.021	0	0.896	0.009	58.152
root bottom.floral initiation	0.048		7.987	0.231	0	0	0.023	0.084	0	2.256	0.014	68.656
root bottom.grain maturity	0.361		12.793	1.148	0	0	0.032	0.03	0	1.507	0.02	85.292
root bottom.juvenile	0.113		7.097	0.26	0	0	0.053	0.045	0	1.576	0.01	60.564
root bottom.vegetative	0.149		7.129	0.473	0	0	0	0.052	0	0.755	0.01	81.216
root middle.floral initiation	0.448		34.195	1.057	0.072	0	1.68	2.414	0.037	1.13	0.011	38.261
root top.juvenile	0.505		8.875	0.606	0	0	0.056	0.052	0	0.807	0	52.604
root top.vegetative	0.397		7.842	0.284	0	0	1.771	0.084	0	2.167	0.015	63.961
root.ammonium	0.052		8.144	0.578	0	0	0.141	0.076	0	0.351	0.004	71.654
root.control fertilized	0.043		7.624	2.03	0	0	0.06	0	0	2.574	0	57.341
root.control water	0.066		8.422	0.463	0	0	0.081	0.046	0	0.672	0.007	45.4
root.nitrate	0.106		7.822	0.377	0	0	0.119	0.043	0.008	0.333	0.007	77.421
root.urea	0.145		7.967	0.766	0	0	0.554	0.144	0	0.384	0.01	73.674
seed dry.grain maturity	0.657		12.283	0	0	1.441	1916.69	31.51	0	2.788	0	23.341
seed imbibed.grain maturity	0.242		16.505	0.443	0	0.063	5.829	0.526	0	8.44	0.013	159.576
shoot.ammonium	0.023		7.582	4.055	0	0	0	0.14	0	0.485	0.01	51.828
shoot.control fertilized	0		8.236	9.454	0	0	0.017	0.118	0	2.392	0.006	40.76
shoot.control water	0		7.533	4.148	0	0	0	0.183	0	0.521	0.006	41.868
shoot.nitrate	0		7.754	4.481	0	0	0	0.103	0	0.44	0	56.458
shoot.urea	0.017		7.859	3.031	0	0	0.009	0.165	0	0.275	0	39.715
stem 1cm.vegetative	0.1		13.977	2.484	0	0	0.012	0.402	0	0.808	0.005	50.009
stem 2mm.juvenile	0.108		13.201	5.491	0	0	0.016	0.485	0	0.53	0	41.903
stem mid internode.anthesis	0		12.653	1.015	0	0	0.007	6.324	0	1.234	0	17.154
stem mid internode.grain maturity	0		11.589	0.153	0	0	0	6.412	0	0.906	0	21.813
TX08001.elongating internode1.epithelial	0.014		9.786	0.237	0	0	0	0.328	0	2.53	0	22.603
TX08001.elongating internode2.epithelial	0.009		10.999	0.016	0	0	0	0.309	0	1.606	0	16.875
TX08001.internode2.inner core	0		5.99	1.65	0	0	0	0.232	0	2.624	0	47.175
TX08001.internode2.middle core	0		5.688	2.449	0	0	0	0.203	0	2.093	0	56.181
TX08001.internode2.outer core	0		7.5	1.624	0	0	0	0.455	0	2.161	0.025	46.613
TX08001.internode5.inner core	0		7.349	0.304	0	0	0	0.272	0	3.826	0.003	18.85
TX08001.internode5.middle core	0		6.998	2.723	0	0	0.01	0.223	0	2.46	0	41.445
TX08001.internode5.outer core	0		8.328	0.025	0	0	0	0.269	0	3.015	0	21.503
TX08001.internode6.inner core	0		7.468	0.043	0	0	0	0.269	0	1.908	0	16.456
TX08001.internode6.middle core	0.005		7.093	0.092	0	0	0	0.156	0	2.647	0.004	20.461
TX08001.internode6.outer core	0		8.708	0.022	0	0	0	0.281	0	1.845	0.011	17.443
TX08001.internode8.inner core	0		6.912	1.141	0	0	0	0.302	0	0.992	0.006	34.181
TX08001.internode8.middle core	0.005		7.149	1.126	0	0	0.004	0.252	0	1.505	0	32.84
TX08001.internode8.outer core	0.005		10.13	0	0	0	0	0.291	0	0.82	0	14.872
TX08001.internode9.inner core	0		6.25	0.026	0	0	0	0.241	0	0.925	0	21.704
TX08001.internode9.middle core	0		6.416	0.042	0	0	0	0.19	0	1.057	0	13.724
TX08001.internode9.outer core	0.003		9.207	0	0	0	0	0.243	0	0.7	0	15.394
TX08001.leaf.expanded	0		7.389	0	0	0	0	1.405	0	2.064	0	26.566
TX08001.leaf.senesced	0		5.99	0	0	0	0	1.059	0	2.387	0	37.002
TX08001.leaf.young	0		7.035	0	0	0	0.005	0.36	0	0.162	0	20.592
TX08001.lower internode.epithelial	0		6.769	0	0	0	0	0.17	0	1.605	0	19.778
TX08001.middle internode.epithelial	0.022		10.901	0	0	0	0	0.216	0	0.894	0	13.392
TX08001.sheath.expanded	0		6.842	0	0	0	0	0.395	0	0.474	0	30.066
TX08001.sheath.senesced	0		8.013	0	0	0	0	0.448	0	0.629	0	21.26
TX08001.sheath.young	0		5.59	1.012	0	0	0.015	0.151	0	0.398	0	20.554
*From GeneAtlas V2 FPKM at Phytozome 13. McCormick et al. (2018).
