# Supplementary material for: Genome-wide association study of plant color in Sorghum bicolor
Source: Front Plant Sci. 2024 Apr 10;15:1320844. doi: 10.3389/fpls.2024.1320844 (PMC11039782; doi:10.3389/fpls.2024.1320844)
Supplement: Supplementary file 1 [file DataSheet_1.zip › Tables S3-S8.XLSX]

## Sheet: Table S3
Table S3. qPC1/2/4 genotype and plant color phenotype.
	Accessions	IS10302	IS18758	IS19153	IS20740	IS20956	IS23521		IS1041	IS1219	IS1233	IS15170	IS16382	IS20625	IS20743	IS2413	IS25089	IS27034	IS28449	IS28614	IS29314	IS29950	IS30443	IS30507	IS30508	IS30562	IS5386	IS5667	IS7310	IS7679		IS1004	IS10757	IS10969	IS12706	IS12735	IS12804	IS12965	IS13782	IS14010	IS15466	IS15478	IS15931	IS15945	IS16528	IS17980	IS18039	IS19262	IS19389
	2022_HN	1	1	1	1	1	1		2	2	2	2	2	2	2	2	2	2	2	2	2	2	2	2	2	2	2	2	2	2		3	3	3	3	3	3	3	3	3	3	3	3	3	3	3	3	3	3
	2022_FY	1	1	1	1	1	1		2	2	2	2	2	2	2	2	2	2	2	2	2	2	2	2	2	2	2	2	2	2		3	3	3	3	3	3	3	3	3	3	3	3	3	3	3	3	3	3
	2021_HN	1	1	1	1	1	1		2	2	2	2	2	2	2	2	2	2	2	2	2	2	2	2	2	2	2	2	2	2		3	3	3	3	3	3	3	3	3	3	3	3	3	3	3	3	3	3
qPC1
Chr01	61215127	A	A	A	A	A	A		G	R	G	G	G	G	G	G	G	G	G	G	G	R	G	R	G	R	G	G	G	G		G	G	G	G	G	G	G	G	G	G	G	G	G	G	G	G	G	G
Chr01	61215130	A	A	A	A	A	A		T	W	T	T	T	T	T	T	T	T	T	T	T	W	T	W	T	W	T	T	T	T		T	T	T	T	T	T	T	T	T	T	T	T	T	T	T	T	T	T
Chr01	61215132	A	A	A	A	A	A		T	W	T	T	T	T	T	T	T	T	T	T	T	W	T	W	T	W	T	T	T	T		T	T	T	T	T	T	T	T	T	T	T	T	T	T	T	T	T	T
Chr01	61215133	A	A	A	A	A	A		G	R	G	G	G	G	G	G	G	G	G	G	G	R	G	R	G	R	G	G	G	G		G	G	G	G	G	G	G	G	G	G	G	G	G	G	G	G	G	G
Chr01	61215136	A	A	A	A	A	A		G	R	G	G	G	G	G	G	G	G	G	G	G	R	G	R	G	R	G	G	G	G		G	G	G	G	G	G	G	G	G	G	G	G	G	G	G	G	G	G
Chr01	61215145	C	C	C	C	C	C		T	Y	T	T	T	T	T	T	T	T	T	T	T	Y	T	Y	T	Y	T	T	T	T		T	T	T	T	T	T	T	T	T	T	T	T	T	T	T	T	T	T
Chr01	61215155	G	G	G	G	G	G		T	K	T	T	T	T	T	T	T	T	T	T	T	K	T	K	T	K	T	T	T	T		T	T	T	T	T	T	T	T	T	T	T	T	T	T	T	T	T	T
qPC2
Chr02	76356664	A	A	A	R	A	A		G	G	G	G	G	A	G	G	G	G	G	G	G	G	G	G	G	G	G	G	G	G		G	G	G	G	G	G	G	G	G	G	G	G	G	G	G	G	G	G
Chr02	76366175	T	T	T	Y	T	T		N	C	N	C	C	Y	C	N	N	N	C	C	C	C	C	C	C	C	N	N	C	N		N	C	N	C	C	C	C	C	C	C	N	N	C	C	C	N	C	N
qPC4
Chr04	55131019	A	A	A	N	A	A		A	A	A	A	G	A	A	A	R	A	G	A	N	A	A	A	A	A	A	A	G	G		N	G	G	G	A	A	G	G	G	G	G	G	N	G	A	A	G	G
Chr04	55132948	T	T	T	Y	T	T		C	C	C	T	C	C	C	C	C	C	C	C	C	T	C	N	C	C	C	Y	C	C		C	C	C	C	C	C	C	C	C	C	C	C	C	C	T	C	C	C
[truncated: 86 more columns]

## Sheet: Table S4
Table S4. qPC5-1 genotype and plant color phenotype.
	Accessions	IS10302	IS18758	IS19153	IS20740	IS20956	IS23521		IS15170	IS13893	IS16382	IS20625	IS22294	IS23644	IS25089	IS29314	IS29606	IS3121	IS7310	IS7679		IS1004	IS10757	IS11473	IS12302	IS12447	IS12706	IS12735	IS12965	IS13782	IS14010	IS14090	IS15478	IS15744	IS15931	IS19262	IS19445	IS19450	IS19676	IS19975	IS20298	IS20632	IS20727	IS20816	IS22239	IS22609	IS22616	IS22986	IS2389
	2022_HN	1	1	1	1	1	1		2	2	2	2	2	2	2	2	2	2	2	2		3	3	3	3	3	3	3	3	3	3	3	3	3	3	3	3	3	3	3	3	3	3	3	3	3	3	3	3
	2022_FY	1	1	1	1	1	1		2	2	2	2	2	2	2	2	2	2	2	2		3	3	3	3	3	3	3	3	3	3	3	3	3	3	3	3	3	3	3	3	3	3	3	3	3	3	3	3
	2021_HN	1	1	1	1	1	1		2	2	2	2	2	2	2	2	2	2	2	2		3	3	3	3	3	3	3	3	3	3	3	3	3	3	3	3	3	3	3	3	3	3	3	3	3	3	3	3
qPC5-1
Chr05	64207536	A	A	A	R	A	A		G	G	G	G	G	G	G	G	G	N	G	G		G	G	G	G	G	G	G	G	G	G	G	G	G	G	G	G	G	G	G	G	G	G	G	G	G	G	G	G
Chr05	64209111	T	T	T	Y	T	T		C	C	C	C	C	C	C	C	C	C	C	C		C	C	C	C	C	C	C	C	C	C	C	C	C	C	C	C	C	C	C	C	C	C	C	C	C	C	C	C
Chr05	64209805	A	A	A	R	A	A		G	G	G	G	G	G	G	G	G	G	G	G		G	G	G	G	G	G	G	G	G	G	G	G	G	G	G	G	G	G	G	G	G	G	G	G	G	G	G	G
Chr05	64209962	G	G	G	R	G	G		A	A	A	A	A	A	A	A	A	A	A	A		A	A	A	A	A	A	A	A	A	A	A	A	A	A	A	A	A	A	A	A	A	A	A	A	A	A	A	N
Chr05	64210891	T	T	T	Y	T	T		C	C	C	C	C	C	C	C	C	C	C	C		C	C	C	C	C	C	C	C	C	C	C	C	C	C	C	C	C	C	C	C	C	C	C	C	C	C	C	C
Chr05	64210945	T	T	T	Y	T	T		N	C	C	C	C	C	C	C	C	C	C	C		C	C	C	C	C	C	C	C	C	C	C	C	C	C	C	C	C	C	C	C	C	C	C	C	C	C	C	C
Chr05	64211162	T	T	T	Y	T	T		C	C	C	C	C	C	C	C	C	C	C	C		C	C	C	C	C	C	C	C	C	C	C	C	C	C	C	C	C	C	C	C	C	C	C	C	C	C	C	C
Chr05	64211239	G	G	G	R	G	G		A	A	A	A	A	A	A	A	A	A	A	A		A	A	A	A	A	A	A	A	A	A	A	A	A	A	A	A	A	A	A	A	A	A	A	A	A	A	A	A
Chr05	64211411	A	A	A	R	A	A		G	G	G	G	G	G	G	G	G	G	G	G		G	G	G	G	G	G	G	G	G	G	G	G	G	G	G	G	G	G	G	G	G	G	G	G	G	G	G	G
Chr05	64211531	G	G	G	K	G	G		T	T	T	T	T	T	T	T	T	T	T	T		T	T	T	T	T	T	T	T	T	T	T	T	T	T	T	T	T	T	T	T	T	T	T	T	T	T	T	T
Chr05	64213028	C	C	C	S	C	C		G	G	G	G	G	G	G	G	G	G	G	G		G	G	G	G	G	G	G	G	G	G	G	G	G	G	G	G	G	G	G	G	G	G	G	G	G	G	G	G
Chr05	64213268	T	T	T	Y	T	T		C	C	C	C	C	C	C	C	C	C	N	C		C	C	Y	C	C	C	C	C	C	C	C	C	C	C	C	C	C	C	C	C	C	C	C	C	C	C	C	C
Chr05	64216240	C	C	C	Y	C	C		T	T	T	T	T	T	T	T	T	T	T	T		T	T	T	T	T	T	T	T	N	T	T	T	T	T	T	T	T	T	T	T	T	T	T	T	T	T	T	T
Chr05	64216576	A	A	A	R	A	A		G	G	G	G	G	G	G	G	G	G	G	G		G	G	G	G	G	G	G	G	G	G	G	G	G	G	G	G	G	G	G	G	G	G	G	G	G	G	G	G
Chr05	64216992	G	G	G	S	G	G		C	C	C	C	C	C	C	C	C	C	N	C		C	C	C	C	C	C	C	C	C	N	C	C	C	C	C	C	C	C	C	C	C	C	C	C	C	C	C	C
Chr05	64217122	A	A	A	R	A	A		G	G	G	G	G	G	G	G	G	G	G	N		G	G	G	G	N	G	G	G	G	G	G	G	G	G	G	G	G	G	G	G	G	G	G	G	G	G	G	G
Chr05	64224755	T	T	T	Y	T	T		C	C	C	C	C	C	C	C	C	C	C	C		C	C	C	C	C	C	C	C	C	C	C	C	C	C	C	C	C	C	C	C	C	C	C	C	C	C	C	C
[truncated: 43 more columns]

## Sheet: Table S5
Table S5. qPC5-2 genotype and plant color phenotype.
	Accessions	IS10302	IS18758	IS19153	IS20740	IS20956	IS23521		IS20625	IS20743	IS2413	IS28449	IS28614	IS4360	IS4372		IS12735	IS12804	IS15931	IS15945	IS17980	IS18039	IS20195	IS20298	IS20679	IS20713	IS21863	IS22720	IS23514	IS23891	IS24348	IS25836	IS28313	IS28389	IS28451	IS2864	IS28747	IS28849	IS29241	IS29335	IS29568	IS31186	IS31557	IS31681	IS31706	IS3971	IS4060	IS4631	IS5094
	2022_HN	1	1	1	1	1	1		2	2	2	2	2	2	2		3	3	3	3	3	3	3	3	3	3	3	3	3	3	3	3	3	3	3	3	3	3	3	3	3	3	3	3	3	3	3	3	3
	2022_FY	1	1	1	1	1	1		2	2	2	2	2	2	2		3	3	3	3	3	3	3	3	3	3	3	3	3	3	3	3	3	3	3	3	3	3	3	3	3	3	3	3	3	3	3	3	3
	2021_HN	1	1	1	1	1	1		2	2	2	2	2	2	2		3	3	3	3	3	3	3	3	3	3	3	3	3	3	3	3	3	3	3	3	3	3	3	3	3	3	3	3	3	3	3	3	3
qPC5-2
Chr05	64580306	C	C	C	C	C	C		G	G	G	G	G	G	G		G	G	G	G	G	G	G	N	G	G	G	G	C	G	G	G	G	G	G	G	G	G	G	G	G	G	G	G	G	G	G	G	G
Chr05	64581328	A	A	A	A	A	A		G	G	G	G	G	G	G		G	G	G	G	G	G	G	G	G	G	G	G	A	G	G	G	G	G	G	G	G	G	G	G	G	G	G	G	G	G	G	G	G
Chr05	64581344	T	T	T	T	T	T		C	C	C	C	C	C	C		C	C	C	C	C	C	C	C	C	C	C	C	T	C	C	C	C	C	C	C	C	C	C	C	C	C	C	C	C	C	C	C	C
Chr05	64583869	A	A	A	A	A	A		G	G	G	G	G	G	G		G	G	G	G	G	G	G	G	G	G	G	G	A	G	G	G	G	G	G	G	G	G	G	G	G	G	G	G	G	G	G	G	G
Chr05	64584322	A	A	A	A	A	A		G	G	G	G	G	G	G		G	G	G	G	G	G	G	G	G	G	G	G	G	G	G	G	G	G	G	G	G	G	G	G	G	G	G	G	G	G	G	G	N
Chr05	64584997	G	G	G	G	G	G		C	C	C	C	C	C	C		C	C	C	C	C	C	C	C	C	C	C	C	G	C	C	C	C	C	C	C	C	C	C	C	C	C	C	C	C	C	C	C	C
Chr05	64585014	G	G	G	G	G	G		A	A	A	A	A	A	A		A	A	A	N	A	A	A	A	A	A	A	A	G	A	A	A	A	A	A	A	A	A	A	A	A	A	A	A	A	A	A	A	A
Chr05	64586194	G	G	G	G	G	G		C	C	C	C	C	C	C		C	C	C	C	C	C	C	C	C	C	C	C	G	C	C	C	C	C	C	C	C	C	C	C	C	C	C	C	C	N	Y	C	C
Chr05	64586498	T	T	T	T	T	T		C	C	C	C	C	C	C		C	C	C	C	C	C	C	C	C	C	C	C	T	C	C	C	C	C	Y	C	C	C	C	C	C	C	C	C	C	C	C	C	C
Chr05	64587305	T	T	T	T	T	T		C	C	C	C	N	C	C		C	C	C	C	C	C	C	C	C	N	C	C	T	C	C	C	C	C	C	C	C	C	C	C	C	C	C	C	C	C	C	C	C
Chr05	64589960	G	G	G	G	G	G		C	C	N	C	C	C	C		C	C	C	C	C	C	C	C	C	C	C	C	G	C	C	C	C	C	C	C	C	C	C	C	C	C	C	C	C	C	C	C	C
Chr05	64590140	T	T	T	T	T	T		C	C	C	C	C	C	C		C	C	C	C	C	C	C	C	C	C	C	C	T	C	C	C	C	C	C	N	C	C	C	C	C	C	C	C	C	C	C	C	C
Chr05	64591940	T	T	T	T	T	T		C	C	C	C	C	C	C		C	C	C	C	C	C	C	C	C	C	C	C	T	C	C	C	C	C	C	C	C	C	C	C	C	C	C	C	C	C	C	C	C
Chr05	64610693	T	T	T	T	T	T		C	C	C	C	C	C	C		C	C	C	C	C	C	C	C	C	C	C	C	T	C	C	C	C	C	C	C	C	C	C	C	C	C	C	C	C	C	C	C	C
Chr05	64612690	A	A	A	A	A	A		N	G	G	G	G	G	G		G	G	G	G	G	G	G	G	G	G	G	G	A	G	G	G	G	G	G	G	G	G	G	G	G	G	G	G	G	G	G	G	G
Chr05	64612943	A	A	A	A	A	A		G	G	G	G	G	G	G		G	G	G	G	G	G	G	G	G	G	G	G	A	G	G	G	G	G	G	G	G	G	G	G	G	G	G	G	G	G	G	G	G
Chr05	64614467	G	G	G	G	G	G		C	C	C	C	C	C	N		C	C	C	C	C	C	C	C	C	C	C	C	G	C	C	C	C	C	C	C	N	C	C	C	C	C	C	C	C	C	C	N	N
Chr05	64616198	T	T	T	T	T	T		C	C	C	C	C	C	C		C	C	C	C	C	C	C	C	C	C	C	C	T	C	C	C	C	C	C	C	C	C	C	C	C	C	C	C	C	C	C	C	C
Chr05	64621753	A	A	A	A	A	A		C	C	C	C	C	C	C		C	C	C	C	C	C	C	C	C	C	C	C	C	C	C	C	C	C	C	C	C	C	C	C	C	C	C	C	C	C	C	C	C
Chr05	64638422	C	C	C	C	C	C		T	T	T	T	T	T	T		T	T	T	T	T	T	T	T	T	T	T	T	C	T	T	T	T	T	T	T	T	T	T	T	T	T	T	T	T	T	T	T	T
[truncated: 4 more columns]

## Sheet: Table S6
Table S6. qPC6 genotype and plant color phenotype.
	Accessions	IS10302	IS18758	IS19153	IS20740	IS20956	IS23521		IS13893	IS22294	IS23644	IS29314	IS29606		IS12302	IS12706	IS13782	IS14090	IS15945	IS19262	IS19389	IS19445	IS19450	IS19676	IS20195	IS20816	IS21645	IS22239	IS22609	IS23216	IS2389	IS2397	IS24175	IS24218	IS24462	IS24463	IS25910	IS26694	IS27912	IS29187	IS29241	IS29269	IS29304	IS29335	IS29358	IS29392	IS29441	IS29468	IS29519
	2022_HN	1	1	1	1	1	1		2	2	2	2	2		3	3	3	3	3	3	3	3	3	3	3	3	3	3	3	3	3	3	3	3	3	3	3	3	3	3	3	3	3	3	3	3	3	3	3
	2022_FY	1	1	1	1	1	1		2	2	2	2	2		3	3	3	3	3	3	3	3	3	3	3	3	3	3	3	3	3	3	3	3	3	3	3	3	3	3	3	3	3	3	3	3	3	3	3
	2021_HN	1	1	1	1	1	1		2	2	2	2	2		3	3	3	3	3	3	3	3	3	3	3	3	3	3	3	3	3	3	3	3	3	3	3	3	3	3	3	3	3	3	3	3	3	3	3
qPC6
Chr06	51113845	T	T	T	K	T	T		G	G	T	G	G		G	G	G	G	G	G	G	G	G	G	T	G	G	G	G	G	G	G	G	G	G	G	T	G	G	G	G	G	G	G	G	G	G	G	G
Chr06	51113980	G	G	G	S	G	G		C	C	C	C	C		C	C	C	C	C	C	C	C	C	C	C	C	C	C	C	C	C	C	C	C	C	C	C	C	C	C	C	C	C	C	C	C	C	C	C
[truncated: 20 more columns]

## Sheet: Table S7
Table S7. qPC6/9-1 genotype and plant color phenotype.
	Accessions	IS18758	IS19153	IS20740	IS20956	IS23521		IS1041	IS1219	IS1233	IS15170	IS13893	IS16382	IS20625	IS20743	IS22294	IS23644	IS2413	IS25089	IS27034	IS28449	IS28614	IS29314	IS29606	IS29950	IS30443	IS30507	IS30508	IS30533	IS30562	IS3121	IS4360	IS4372	IS5386	IS5667	IS7310	IS7679		IS1004	IS10757	IS10969	IS11473	IS12302	IS12447	IS12706	IS12735	IS12804	IS12965	IS13294
	2022_HN	1	1	1	1	1		2	2	2	2	2	2	2	2	2	2	2	2	2	2	2	2	2	2	2	2	2	2	2	2	2	2	2	2	2	2		3	3	3	3	3	3	3	3	3	3	3
	2022_FY	1	1	1	1	1		2	2	2	2	2	2	2	2	2	2	2	2	2	2	2	2	2	2	2	2	2	2	2	2	2	2	2	2	2	2		3	3	3	3	3	3	3	3	3	3	3
	2021_HN	1	1	1	1	1		2	2	2	2	2	2	2	2	2	2	2	2	2	2	2	2	2	2	2	2	2	2	2	2	2	2	2	2	2	2		3	3	3	3	3	3	3	3	3	3	3
qPC6
Chr06	51114635	G	G	K	G	G		T	T	T	T	T	T	T	T	T	T	T	T	T	T	T	T	T	T	T	T	T	T	T	T	T	T	T	T	T	T		T	T	T	T	T	G	T	T	T	T	T
Chr06	51115418	A	A	M	A	A		C	C	C	C	C	C	C	C	C	C	C	C	C	C	C	C	C	C	C	C	C	C	C	C	C	C	C	C	C	C		C	C	C	C	C	A	C	C	C	C	C
Chr06	51115424	G	G	R	G	G		A	A	A	A	A	A	A	A	A	A	A	A	A	A	A	A	A	A	A	A	A	A	A	A	A	A	A	A	A	A		A	A	A	A	A	G	A	A	A	A	A
Chr06	51116621	G	G	K	G	G		T	T	T	T	T	T	T	T	T	T	T	T	T	T	T	T	T	T	T	T	T	T	T	T	T	T	T	T	T	T		T	T	T	T	T	T	T	T	T	G	T
qPC9-1
Chr09	2824326	T	T	Y	T	T		C	C	C	C	C	T	Y	C	C	C	C	C	C	C	N	C	C	C	N	C	C	C	C	C	C	C	C	C	C	C		C	C	C	C	C	C	C	N	C	C	C
Chr09	2824605	T	T	K	T	T		G	G	G	G	G	T	K	G	G	G	G	G	G	G	G	G	G	G	G	G	G	G	G	G	G	G	G	G	G	G		G	G	G	G	G	G	G	G	G	G	G
Chr09	2824643	A	A	W	A	A		T	T	T	T	T	A	W	T	T	T	T	T	N	T	T	T	T	N	T	T	T	T	T	T	T	T	T	T	T	T		T	T	T	T	T	N	T	T	T	T	T
[truncated: 128 more columns]

## Sheet: Table S8
Table S8. qPC9-1 genotype and plant color phenotype.
	Accessions	IS10302	IS18758	IS19153	IS20740	IS20956	IS23521		IS20743	IS5667		IS10757	IS10969	IS11473	IS12447	IS13294	IS14010	IS14090	IS15466	IS15478	IS15744	IS15945	IS19262	IS19975	IS20195	IS20298	IS20632	IS20679	IS20713	IS21083	IS21863	IS22609	IS22720	IS22799	IS23514	IS23586	IS24348	IS24462	IS25836	IS26222	IS26617	IS26737	IS27557	IS27697	IS2864	IS2902	IS29239	IS29772	IS31186
	2022_HN	1	1	1	1	1	1		2	2		3	3	3	3	3	3	3	3	3	3	3	3	3	3	3	3	3	3	3	3	3	3	3	3	3	3	3	3	3	3	3	3	3	3	3	3	3	3
	2022_FY	1	1	1	1	1	1		2	2		3	3	3	3	3	3	3	3	3	3	3	3	3	3	3	3	3	3	3	3	3	3	3	3	3	3	3	3	3	3	3	3	3	3	3	3	3	3
	2021_HN	1	1	1	1	1	1		2	2		3	3	3	3	3	3	3	3	3	3	3	3	3	3	3	3	3	3	3	3	3	3	3	3	3	3	3	3	3	3	3	3	3	3	3	3	3	3
qPC9-2
Chr09	40485401	A	A	A	A	A	A		G	G		G	G	G	G	G	G	G	G	G	G	G	G	G	G	G	G	G	G	G	G	G	G	G	R	A	G	G	G	G	G	G	G	G	G	G	G	G	N
Chr09	40485626	A	A	A	A	A	A		N	G		G	G	G	G	G	G	G	G	G	G	G	G	G	G	G	G	G	G	G	G	G	G	G	A	A	G	G	G	G	G	G	G	G	G	G	G	G	G
Chr09	40486124	G	R	R	G	G	G		A	A		A	A	A	A	A	A	A	A	A	A	A	A	A	A	A	A	A	A	A	A	A	A	A	R	N	A	A	A	A	A	A	A	A	A	A	A	N	A
Chr09	40487728	T	T	T	T	T	T		C	C		C	C	C	C	C	C	C	C	C	C	C	C	C	C	C	C	C	C	C	C	C	C	C	T	T	C	C	C	C	C	C	C	C	C	C	C	C	C
Chr09	40488163	A	A	A	A	A	A		G	G		G	G	G	G	G	G	G	G	G	G	G	G	G	G	G	G	G	G	G	G	G	G	G	A	A	G	G	G	G	G	G	G	G	G	G	G	G	G
Chr09	40488216	A	A	A	A	A	A		G	G		G	G	G	G	G	G	G	G	G	G	G	G	G	G	G	G	G	G	G	G	G	G	G	A	A	G	G	G	G	G	G	G	G	G	G	G	G	G
Chr09	40491677	T	T	T	T	T	T		G	G		G	G	G	G	G	G	G	G	G	G	G	G	G	G	G	G	G	G	G	N	G	G	G	T	T	G	G	G	G	G	G	G	G	G	G	G	G	N
Chr09	40491733	G	G	G	G	G	G		A	A		A	A	A	A	A	A	A	A	A	A	A	A	A	A	A	A	A	A	A	N	A	A	A	G	G	N	A	A	A	A	A	A	A	A	A	A	A	N
Chr09	40492084	T	T	T	T	T	T		C	N		C	N	N	N	C	N	N	N	C	C	C	N	N	N	N	C	N	C	N	C	C	N	N	T	T	N	N	C	N	C	N	N	C	N	N	N	C	C
Chr09	40492724	A	A	A	A	A	A		G	G		G	G	G	G	G	G	G	G	G	G	G	G	G	G	G	G	G	G	G	G	G	G	G	A	A	G	G	G	G	G	G	G	G	G	G	G	G	N
Chr09	40492742	A	A	A	A	A	A		G	G		G	G	G	G	G	G	G	G	G	G	G	G	G	G	G	G	G	G	G	G	G	G	G	A	A	G	G	G	G	G	G	G	G	G	G	G	G	N
[truncated: 11 more columns]
